# Supplementary material for: Perceived differences in coastal tourism image under tourist experience-IPA analysis based on UGC data of 12 coastal cities
Source: PLoS One. 2024 Aug 22;19(8):e0299431. doi: 10.1371/journal.pone.0299431 (PMC11341062; doi:10.1371/journal.pone.0299431)
Supplement: S1 Dataset — (XLSX) [file pone.0299431.s005.xlsx]

## Sheet: Sheet1
Coastal tourism network attention
YEAR/City	Dalian	Tianjin	Qingdao	Shanghai	Hangzhou	Ningbo	Fuzhou	Xiamen	Shenxhen	Zhuhai	Guangzhou	Haikou
2017year	2480	1200	1188	5228	1404	1147	697	1355	1092	1220	1193	547
2018year	1202	1114	1085	2740	1512	1002	714	2752	1026	1088	1220	596
2019year	944	1001	755	1194	1394	750	604	1915	902	935	1105	459
2020year	329	463	442	653	675	348	293	842	461	336	533	250
2021year	336	600	392	655	682	306	285	730	386	297	425	210
