# Supplementary material for: Perceived differences in coastal tourism image under tourist experience-IPA analysis based on UGC data of 12 coastal cities
Source: PLoS One. 2024 Aug 22;19(8):e0299431. doi: 10.1371/journal.pone.0299431 (PMC11341062; doi:10.1371/journal.pone.0299431)
Supplement: S2 Dataset — (XLSX) [file pone.0299431.s006.xlsx]

## Sheet: Sheet1
Coastal Tourism Visibility
City	Internet attention	Average
Dalian	386243	350941
Tianjin	319594	350941
Qingdao	281926	350941
Shanghai	764310	350941
Hangzhou	413691	350941
Ningbo	259369	350941
Fuzhou	189289	350941
Xiamen	554362	350941
Shenxhen	282291	350941
Zhuhai	282948	350941
Guangzhou	326748	350941
Haikou	150526	350941
