# Supplementary material for: Perceived differences in coastal tourism image under tourist experience-IPA analysis based on UGC data of 12 coastal cities
Source: PLoS One. 2024 Aug 22;19(8):e0299431. doi: 10.1371/journal.pone.0299431 (PMC11341062; doi:10.1371/journal.pone.0299431)
Supplement: S3 Dataset — (XLSX) [file pone.0299431.s007.xlsx]

## Sheet: Sheet1
Percentage of Sentiment by City
City/Emotions as a percentage	Positive	Neutral	Negative
Dalian	89.04	1.39	9.57
Tianjin	71.1	14.91	13.99
Qingdao	72.76	9.18	18.06
Shanghai	71.31	11.36	17.33
Hangzhou	71.16	12.42	16.42
Ningbo	68.72	17.15	14.13
Fuzhou	69.53	17.09	13.38
Xiamen	67.9	10.36	21.73
Shenzhen	75.84	10.71	13.45
Zhuhai	68.44	14.92	16.63
Guangzhou	69.3	14.52	16.18
Haikou	94.83	2.3	2.87
