# Supplementary material for: Perceived differences in coastal tourism image under tourist experience-IPA analysis based on UGC data of 12 coastal cities
Source: PLoS One. 2024 Aug 22;19(8):e0299431. doi: 10.1371/journal.pone.0299431 (PMC11341062; doi:10.1371/journal.pone.0299431)
Supplement: S4 Dataset — (XLSX) [file pone.0299431.s008.xlsx]

## Sheet: Sheet1
Adjective word frequency statistics by city
adj./City	Dalian	Tianjin	Qingdao	Shanghai	Hangzhou	Ningbo	Fuzhou	Xiamen	Shenzhen	Zhuhai	Guangzhou	Haikou
romantic	725	277	629	252	443	211	164	772	435	325	287	143
wonderful	366	301	519	433	670	292	239	931	368	131	295	124
comfortable	322	129	154	226	379	120	123	366	263	103	337	84
cheap	195	204	219	170	137	68	93	360	99	88	127	94
relaxed	133	122	213	88	237	131	137	381	206	44	112	63
convenient	296	343	401	350	453	179	237	645	307	180	293	126
abundant	238	316	275	262	432	168	199	390	354	113	309	227
bustling	96	132	133	307	218	108	142	242	153	58	146	30
freedom	344	259	350	280	373	136	123	577	419	95	174	110
famous	238	340	309	343	316	206	198	303	219	107	220	87
clean	282	150	185	70	149	94	80	347	179	48	98	69
enjoyable	97	227	366	318	394	72	71	650	320	51	379	179
unique	219	317	313	237	296	172	187	389	256	102	238	125
pleasantly cool	46	48	118	26	173	123	92	87	65	9	88	34
boisterous	106	110	175	140	159	134	81	243	118	35	129	70
