# Supplementary material for: Perceived differences in coastal tourism image under tourist experience-IPA analysis based on UGC data of 12 coastal cities
Source: PLoS One. 2024 Aug 22;19(8):e0299431. doi: 10.1371/journal.pone.0299431 (PMC11341062; doi:10.1371/journal.pone.0299431)
Supplement: S5 Dataset — (XLSX) [file pone.0299431.s009.xlsx]

## Sheet: Dalian
Keywords	word frequency	weight
Tourism	4263	0.1315
Travel	4071	0.1256
City	2587	0.0798
Photography	1970	0.0608
Hotels	1861	0.0574
Travel guide	1706	0.0526
Video	1652	0.051
Life	1594	0.0492
Food	1566	0.0483
Scenic spots	1413	0.0436
Place	1385	0.0427
Time	1317	0.0406
Square	1317	0.0406
China	1285	0.0396
Park	1158	0.0357
Time	1123	0.0346
The world	1060	0.0327
Attractions	1052	0.0324
Everyone	1026	0.0316
Eat, drink and play	1003	0.0309
Feeling	943	0.0291
Museums	893	0.0275
Tourists	861	0.0266
Wedding dress	829	0.0256
Seafood	822	0.0254
Dalian City	821	0.0253
Hour	817	0.0252
Travelling	815	0.0251
Northeast	803	0.0248
Culture	722	0.0223
Friend	711	0.0219
Architecture	691	0.0213
See the scene	667	0.0206
Mount Thorne	649	0.02
Experience	648	0.02
History	638	0.0197
Activities	630	0.0194
Scenery	595	0.0184
East Port	587	0.0181
Homestay	587	0.0181
Airport	578	0.0178
Ocean	558	0.0172
Kids	552	0.017
Coastal	550	0.017
The sea	548	0.0169
Features	537	0.0166
Trip	532	0.0164
Liaoning	517	0.0159
Tsung Star Sea	506	0.0156
Japan	504	0.0155
A little bit	504	0.0155
Play	484	0.0149
Links	478	0.0147
Traffic	476	0.0147
Photos	473	0.0146
Shenyang	470	0.0145
Guide	466	0.0144
Beautiful	462	0.0143
Tickets	462	0.0143
Taste	453	0.014
Weather	452	0.0139
Accommodation	451	0.0139
Country	450	0.0139
Wedding photos	447	0.0138
Seagull	438	0.0135
Restaurant	436	0.0134
Web page	436	0.0134
Ocean Park	418	0.0129
International	412	0.0127
Epidemic	405	0.0125
Harbin	402	0.0124
Line	400	0.0123
Recommendation	398	0.0123
Beautiful scenery	397	0.0122
Free	395	0.0122
Route	395	0.0122
Animals	393	0.0121
Volcanoes	391	0.0121
Author	385	0.0119
Mobile phone	384	0.0118
Seaside	384	0.0118
Railway station	382	0.0118
Netizens	380	0.0117
Development	377	0.0116
Beijing	369	0.0114
Yingkou	364	0.0112
Qingdao	362	0.0112
Nationwide	353	0.0109
Plan	351	0.0108
Donkey friend	351	0.0108
Project	345	0.0106
Little partner	342	0.0105
Headlines	339	0.0105
Wudalianchi	337	0.0104
Articles	327	0.0101
Donkey line	326	0.0101
Thing	325	0.01
Art	320	0.0099
Rooms	319	0.0098
Style	314	0.0097
Center	312	0.0096
Records	311	0.0096
Subway	309	0.0095
Sailing boats	308	0.0095
Theme	302	0.0093
Shanghai	297	0.0092
The story	292	0.009
Price	291	0.009
Beach	290	0.0089
Scenic area	289	0.0089
Tattoo	286	0.0088
Sea view	286	0.0088
People	285	0.0088
Work	282	0.0087
Aircraft	281	0.0087
Playing	281	0.0087
The sun	278	0.0086
Zhongshan	277	0.0085
Results	273	0.0084
Sea breeze	272	0.0084
Yacht	271	0.0084
Environment	266	0.0082
Scenery	264	0.0081
Yantai	262	0.0081
Hong Kong	262	0.0081
Geology Park	261	0.0081
Tour guide	261	0.0081
Coffee	261	0.0081
Pictures	260	0.008
Service	256	0.0079
distance	254	0.0078
Way	254	0.0078
The driver	254	0.0078
The grassland	251	0.0077
Tour	251	0.0077
Landscape	251	0.0077
Trains	249	0.0077
Travels	248	0.0076
Russia	245	0.0076
Hotels	244	0.0075
Location	244	0.0075
Explosive	244	0.0075
Stack Road	239	0.0074
Region	237	0.0073
Island	236	0.0073
Dalian people	233	0.0072
Cross-sea Bridge	233	0.0072
University	233	0.0072
Impression	233	0.0072
Time	230	0.0071
Sea water	230	0.0071
Mountaineering	229	0.0071
Address	227	0.007
Bus	226	0.007
Walking	226	0.007
Impact	226	0.007
Design	222	0.0068
Shandong	222	0.0068
Wharf	221	0.0068
Tsun Yun	221	0.0068
The boss	219	0.0068
Individuals	218	0.0067
The castle	215	0.0066
Fresh	215	0.0066
Nanjing	215	0.0066
Tianjin	212	0.0065
Region	212	0.0065
Hotels	211	0.0065
The problem	210	0.0065
References	208	0.0064
Mood	208	0.0064
Part	206	0.0064
Basic	206	0.0064
Coral	205	0.0063
Breakfast	205	0.0063
Urban area	203	0.0063
Chongqing	201	0.0062
Snacks	201	0.0062
Parent-child	199	0.0061
Season	197	0.0061
Internet celebrity	197	0.0061
Scenery	196	0.006
Movies	195	0.006
The classic	194	0.006
Changchun	194	0.006
Paradise	193	0.006
The people	190	0.0059
The sky	188	0.0058
Life	186	0.0057
Image	186	0.0057
Classmates	185	0.0057
Consumption	184	0.0057
Tsuru Shun Kou	183	0.0056
Tourism Bureau	183	0.0056
Changshan Island	182	0.0056
Cherry blossom	182	0.0056
Go home	181	0.0056
Direction	181	0.0056
Opposite	181	0.0056
Glass	180	0.0056

## Sheet: Fuzhou
Keywords	word frequency	weight
Fuzhou	19928	1
Tourism	8994	0.4513
Culture	1843	0.0925
Parks	1782	0.0894
Sanfangqixiang	1728	0.0867
Scenic Spots	1382	0.0693
Fujian	1380	0.0692
Historical	1322	0.0663
Cuisine	1181	0.0593
Travel	1063	0.0533
Fuzhou	1059	0.0531
Quanzhou	1053	0.0528
Cities	1018	0.0511
China	978	0.0491
Events	975	0.0489
LIFE	922	0.0463
Hotels	900	0.0452
Places	882	0.0443
Time	870	0.0437
Visitors	832	0.0418
Xiamen	807	0.0405
World	776	0.0389
Architecture	764	0.0383
Threads	713	0.0358
Attractions	710	0.0356
Photography	694	0.0348
Yellow Mountains	679	0.0341
Featured	668	0.0335
Pingtan	613	0.0308
Minjiang River	583	0.0293
Everyone	558	0.028
Time	511	0.0256
Video	506	0.0254
Experience	489	0.0245
Scenery	478	0.024
Museum	471	0.0236
Hours	462	0.0232
Sensations	452	0.0227
Center	445	0.0223
Development	427	0.0214
Friends	421	0.0211
Tickets	419	0.021
Hong Kong	410	0.0206
Beauty	384	0.0193
Drumline	384	0.0193
Excursions	380	0.0191
Fujian Province	369	0.0185
Drum Mountain	360	0.0181
Shanghai	358	0.018
Ancient Town	351	0.0176
Address	337	0.0169
Transportation	334	0.0168
Works	333	0.0167
Beautiful	331	0.0166
Flavor	331	0.0166
Theme	330	0.0166
Changle	325	0.0163
International	320	0.0161
Taiwan	312	0.0157
Netflix	307	0.0154
National	307	0.0154
Culture & Tourism	306	0.0154
Traditional	302	0.0152
National	296	0.0149
Citizen	295	0.0148
B&B	293	0.0147
Marine	291	0.0146
Plaza	290	0.0146
Ancient City	290	0.0146
Airport	289	0.0145
Qingdao	288	0.0145
Wharf	287	0.0144
Lianjiang River	284	0.0143
Project	283	0.0142
Shipping	283	0.0142
Guangzhou	283	0.0142
Snacks	281	0.0141
Suggestion	280	0.0141
Eco	276	0.0138
Free of charge	269	0.0135
Residence	268	0.0134
Aidou	267	0.0134
Yantai Mountain	267	0.0134
Weather	266	0.0133
fishballs	261	0.0131
Churches	257	0.0129
Beijing	254	0.0127
Stories	252	0.0126
things	251	0.0126
opportunity	251	0.0126
art	249	0.0125
Countryside	248	0.0124
walks	243	0.0122
Prices	239	0.012
Wuhan	237	0.0119
Banyan City	231	0.0116
Hangzhou	231	0.0116
Cangshan	230	0.0115
Flower Sea	229	0.0115
Restaurants	225	0.0113
Route	225	0.0113
Itinerary	224	0.0112
Minhou	221	0.0111
Paradise	220	0.011
Songkou	218	0.0109
West Lake	215	0.0108
Eat & Drink	215	0.0108
Changsha	213	0.0107
Scenery	212	0.0106
Seafood	212	0.0106
Sightseeing	210	0.0105
Harbin	210	0.0105
Waterfalls	209	0.0105
Chongqing	208	0.0104
Scenic Spots	207	0.0104
Construction	207	0.0104
Haisi	207	0.0104
Landscape	204	0.0102
Links	201	0.0101
Nanjing	200	0.01
Impression	200	0.01
Shenzhen	199	0.01
Gui'an	198	0.0099
Tuyuan	197	0.0099
Changchun	197	0.0099
Strait	195	0.0098
Metro	195	0.0098
Photo	195	0.0098
Kind of	194	0.0097
Style	193	0.0097
Environment	192	0.0096
Scenery	192	0.0096
Minnan	190	0.0095
Service	190	0.0095
Nanchang	189	0.0095
Downtown	188	0.0094
Sea	186	0.0093
people	186	0.0093
Stacks	185	0.0093
Distance	183	0.0092
public transportation	181	0.0091
Time	180	0.009
Forest	179	0.009
Night View	179	0.009
Little Friends	178	0.0089
Bridge	177	0.0089
Wedding	177	0.0089
Landscape	176	0.0088
Literary	176	0.0088
Accommodation	174	0.0087
Wedding Photos	174	0.0087
Pictures	172	0.0086
stuff	170	0.0085
Offers	170	0.0085
Minyue	169	0.0085
Train	166	0.0083
Xi'an	166	0.0083
Suzhou	165	0.0083
Xiapu	165	0.0083
Web	165	0.0083
Red	162	0.0081
Tourism Bureau	162	0.0081
Cherry Blossom	160	0.008
Walking	160	0.008
Tianjin	160	0.008
Area	159	0.008
Xinjiang	159	0.008
Gulou District	158	0.0079
Macau	158	0.0079
Mobile	156	0.0078
Design	156	0.0078
Wushan	155	0.0078
Period	155	0.0078
Way	155	0.0078
Program	155	0.0078
force	155	0.0078
Lanzhou	155	0.0078
Direction	154	0.0077
Pingtan Island	153	0.0077
Beach	152	0.0076
Shenyang	152	0.0076
Tibet	152	0.0076
Tourism Festival	150	0.0075
Inner Mongolia	150	0.0075
Music	149	0.0075
Source	149	0.0075
Outing	149	0.0075
Basic	149	0.0075
Kaiyuan Temple	149	0.0075
Ningxia	149	0.0075
Attractions	148	0.0074
Shopping	148	0.0074
Guangxi	148	0.0074
Children	146	0.0073
Humanities	146	0.0073
tourist attractions	146	0.0073
Buses	146	0.0073
Lights	146	0.0073
Entrance	145	0.0073
Charm	144	0.0072

## Sheet: Guangzhou
Keywords	word frequency	weight
Guangzhou	28298	1
Tourism	12936	0.4571
HOTELS	2285	0.0807
Gourmet	2011	0.0711
Travel	1928	0.0681
Guangdong	1830	0.0647
China	1384	0.0489
CULTURE	1383	0.0489
Places	1264	0.0447
Time	1235	0.0436
Guangzhou	1181	0.0417
Pearl River	1175	0.0415
Cities	1130	0.0399
Experience	1082	0.0382
World	1071	0.0378
Photography	1047	0.037
Events	1034	0.0365
Architecture	1015	0.0359
LIFE	976	0.0345
Visitors	968	0.0342
Time	950	0.0336
Video	945	0.0334
Scenic spots	927	0.0328
Attractions	920	0.0325
Parks	890	0.0315
Weather	865	0.0306
Subway	853	0.0301
People	851	0.0301
B&B	851	0.0301
Changlong	824	0.0291
Friends	809	0.0286
Featured	788	0.0278
History	752	0.0266
Feelings	717	0.0253
Lingnan	715	0.0253
Tickets	692	0.0245
Address	683	0.0241
Museum	668	0.0236
Transportation	658	0.0233
Free of charge	653	0.0231
Shamian	598	0.0211
Art	588	0.0208
Theme	579	0.0205
Paradise	565	0.02
Play	559	0.0198
Restaurants	547	0.0193
Hours	535	0.0189
Link	530	0.0187
Peking Road	514	0.0182
Nansha	513	0.0181
Shenzhen	505	0.0178
Flavors	502	0.0177
Scenery	493	0.0174
Plaza	475	0.0168
Center	467	0.0165
Page	464	0.0164
Works	444	0.0157
Projects	437	0.0154
SERVICES	431	0.0152
International	413	0.0146
Beautiful	408	0.0144
Traditional	407	0.0144
Rooms	405	0.0143
Beautiful View	399	0.0141
Flower City	396	0.014
Mobile	396	0.014
Design	389	0.0137
Little buddy	387	0.0137
Guangdong Province	385	0.0136
Animal	382	0.0135
Line	380	0.0134
Yangcheng	375	0.0133
Style	374	0.0132
Netflix	374	0.0132
epidemic	359	0.0127
Xiguan	351	0.0124
Work	350	0.0124
Docks	340	0.012
Morning Tea	339	0.012
Stuff	339	0.012
Eat & Drink	337	0.0119
Ambience	334	0.0118
Style	330	0.0117
Export	329	0.0116
Nationwide	322	0.0114
Route	320	0.0113
Forest	313	0.0111
Citizen	311	0.011
Foshan	306	0.0108
Kids	304	0.0107
Park	297	0.0105
Night View	290	0.0102
Kind of	287	0.0101
Ocean	280	0.0099
Time	277	0.0098
Tourist Attractions	273	0.0096
Headlines	273	0.0096
Zoo	272	0.0096
Impression	271	0.0096
Kids	270	0.0095
Space	269	0.0095
Sunflower Garden	269	0.0095
Suggestions	268	0.0095
New Town	268	0.0095
Line	268	0.0095
Bus	261	0.0092
Haizhu	260	0.0092
Beijing	258	0.0091
Countryside	258	0.0091
Itinerary	255	0.009
Development	252	0.0089
Coffee	251	0.0089
Photo	250	0.0088
Parent-child	248	0.0088
Shanghai	248	0.0088
Way	246	0.0087
Panyu	246	0.0087
Almost	245	0.0087
Zhuhai	244	0.0086
Country	241	0.0085
Train	235	0.0083
Story	234	0.0083
Tourism Bureau	233	0.0082
Opportunities	232	0.0082
Walking	230	0.0081
Winemaker	228	0.0081
Desert	228	0.0081
On-site	227	0.008
Lights	226	0.008
Night Tour	222	0.0078
Price	222	0.0078
Area	218	0.0077
Fresh	217	0.0077
Excursions	216	0.0076
Reviews	211	0.0075
People	210	0.0074
Distance	209	0.0074
Avenue	209	0.0074
Waterfall	209	0.0074
rice noodle	208	0.0074
Old site	206	0.0073
Resort	206	0.0073
VISION	206	0.0073
LOCATIONS	204	0.0072
Breakfast	204	0.0072
Classic	203	0.0072
Accommodation	203	0.0072
Sky River	202	0.0071
Red	201	0.0071
Seafood	200	0.0071
Visiting	199	0.007
Airport	198	0.007
Jiangnan	196	0.0069
Buses	196	0.0069
Platform	195	0.0069
Individual	194	0.0069
Grassland	192	0.0068
Facilities	191	0.0067
Churches	188	0.0066
Decoration	187	0.0066
Snacks	186	0.0066
Queuing	186	0.0066
Old Firms	186	0.0066
Elements	185	0.0065
Destinations	184	0.0065
Zhongshan Memorial Hall	184	0.0065
Pictures	183	0.0065
Haizhu District	183	0.0065
Taste	183	0.0065
Liwan District	182	0.0064
Pedestrian Street	181	0.0064
Ishiguro	181	0.0064
Sightseeing	180	0.0064
Global	180	0.0064
Zhongshan	179	0.0063
Glass	178	0.0063
Literary	177	0.0063
Landmarks	176	0.0062
Mood	175	0.0062
Cantonese cuisine	174	0.0061
Images	174	0.0061
Ecology	173	0.0061
Metro Station	172	0.0061
Garden	172	0.0061
Parents	172	0.0061
Memorial	171	0.006
Lobby	171	0.006
Forest Park	171	0.006
Breath	167	0.0059
Bridge	167	0.0059
Family	167	0.0059
Whampoa	164	0.0058
Boutique	163	0.0058
Articles	163	0.0058
Fashion	163	0.0058
Mom	163	0.0058
Production	162	0.0057
Brands	162	0.0057
Programs	162	0.0057
culture and tourism	161	0.0057
Circus	161	0.0057

## Sheet: Haikou
Keywords	word frequency	weight
tourism	9889	0.6268
Hainan	4309	0.2731
Sanya	1991	0.1262
Haikou	1427	0.0905
China	1297	0.0822
Visitors	1205	0.0764
Gourmet	1201	0.0761
Travel	1188	0.0753
HOTELS	1111	0.0704
CULTURE	991	0.0628
Scenic spots	952	0.0603
Wedding	932	0.0591
Wedding Photo	847	0.0537
Events	803	0.0509
Photography	773	0.049
Cities	748	0.0474
Experiences	691	0.0438
Seafood	638	0.0404
VIDEO	598	0.0379
Attractions	542	0.0344
Citizen	513	0.0325
Time	504	0.0319
LIFE	489	0.031
International	482	0.0306
Hainan Province	473	0.03
Local	457	0.029
Theme	422	0.0267
Parent-child	415	0.0263
Featured	410	0.026
Vehicle	402	0.0255
Volcano	401	0.0254
Everyone	393	0.0249
Architecture	393	0.0249
World	389	0.0247
Tropical	388	0.0246
journalists	386	0.0245
Impressions	386	0.0245
Riding Staircases	379	0.024
History	379	0.024
Lodging	371	0.0235
Markets	361	0.0229
Hainan Island	360	0.0228
Development	333	0.0211
Big Picture	329	0.0209
Guest Film	328	0.0208
Link	319	0.0202
Plaza	318	0.0202
web	309	0.0196
Consumption	290	0.0184
Country	287	0.0182
Marina	278	0.0176
Transportation	278	0.0176
Projects	275	0.0174
Parks	274	0.0174
Weather	268	0.017
Countryside	266	0.0169
Products	266	0.0169
Beautiful	265	0.0168
Construction	265	0.0168
Tourist areas	263	0.0167
Service	254	0.0161
Time	253	0.016
High Speed Rail	253	0.016
Qiongzhou Strait	251	0.0159
amusement	251	0.0159
Center	250	0.0158
Friends	250	0.0158
South Ocean	242	0.0153
Earth	240	0.0152
Qionghai	238	0.0151
Work	237	0.015
Paradise	233	0.0148
Photographer	233	0.0148
Lingshui	232	0.0147
Avenue	231	0.0146
Thread	231	0.0146
Netflix	229	0.0145
Shopping	228	0.0145
Free	228	0.0145
Schools	226	0.0143
Inner Mongolia	225	0.0143
Museums	225	0.0143
Taste	225	0.0143
Feelings	223	0.0141
Ticketing	222	0.0141
Airport	217	0.0138
Night Markets	216	0.0137
flavor	215	0.0136
news	213	0.0135
Hourly	211	0.0134
Boyfriends	209	0.0132
enviroment	208	0.0132
Railroad	206	0.0131
Restaurant	204	0.0129
Guangzhou	201	0.0127
Price	199	0.0126
Tickets	197	0.0125
Examination Points	196	0.0124
Harbor	194	0.0123
Hot Topics	190	0.012
Occupation	186	0.0118
Danzhou	183	0.0116
sea	182	0.0115
Crater	181	0.0115
Yalong Bay	181	0.0115
Harbor	179	0.0113
Epidemic	178	0.0113
Long Vacation	177	0.0112
Duty Free Shop	176	0.0112
Base	174	0.011
Recommendation	173	0.011
Zhanjiang	172	0.0109
Resources	172	0.0109
Eat & Drink	170	0.0108
Changjiang	170	0.0108
Public Transportation	166	0.0105
Marina	165	0.0105
Snacks	165	0.0105
Sailing	161	0.0102
WeChat	161	0.0102
Beauty	161	0.0102
Movie	160	0.0101
Itinerary	160	0.0101
National	159	0.0101
Beijing	159	0.0101
On-site	158	0.01
Excursions	157	0.01
Scenery	157	0.01
Concerts	157	0.01
Addresses	155	0.0098
Art	154	0.0098
Geopark	154	0.0098
Children	154	0.0098
Time	151	0.0096
Boutique	151	0.0096
Oceans	148	0.0094
Information	148	0.0094
Fantasy	147	0.0093
Entertainment	147	0.0093
Programs	147	0.0093
Influence	143	0.0091
Tradition	142	0.009
Coconut	140	0.0089
South China Sea	139	0.0088
Promotion	139	0.0088
Ecology	138	0.0087
Beach	137	0.0087
Yangpu	137	0.0087
Management Bureau	136	0.0086
Seawater	134	0.0085
County	134	0.0085
Resort	133	0.0084
Landscape	132	0.0084
Area	132	0.0084
Stories	131	0.0083
Highlights	127	0.0081
Coconut City	126	0.008
Public	125	0.0079
Travel Agency	125	0.0079
Style	125	0.0079
Accommodation	124	0.0079
Old Street	123	0.0078
Location	123	0.0078
Yacht	121	0.0077
Corporate	121	0.0077
Rooms	121	0.0077
Route	120	0.0076
Charm	120	0.0076
Coffee	119	0.0075
Headlines	119	0.0075
ANIMALS	116	0.0074
INVESTMENT	114	0.0072
Sports	113	0.0072
Articles	113	0.0072
Red	112	0.0071
Ways	112	0.0071
Breakfast	112	0.0071
Economy	112	0.0071
South	111	0.007
Route	111	0.007
Launch	110	0.007
People	109	0.0069
Sea Breeze	109	0.0069
Agriculture	108	0.0068
Coconut Grove	108	0.0068
Sea Island	108	0.0068
Airline Ticket	107	0.0068
Nangang	107	0.0068
Shopping	106	0.0067
Wuzhizhou Island	106	0.0067
Kind of	105	0.0067
East and West	105	0.0067
Street	104	0.0066
Fresh	104	0.0066
Platform	103	0.0065
Boundary	103	0.0065
Offers	101	0.0064
Partners	101	0.0064
Group	100	0.0063
Ishiyama	99	0.0063
Highway	99	0.0063

## Sheet: Hangzhou
Keywords	word frequency	weight
Hangzhou	44963	1
Tourism	16034	0.3566
West Lake	7521	0.1673
Travel	3672	0.0817
Gourmet	2965	0.0659
Scenic Spots	2656	0.0591
HOTELS	2611	0.0581
Lifestyle	1931	0.0429
Attractions	1887	0.042
Bed and Breakfast	1837	0.0409
Places	1815	0.0404
Time	1730	0.0385
VIDEO	1674	0.0372
Cities	1558	0.0347
CULTURE	1544	0.0343
Time	1531	0.0341
Experience	1480	0.0329
China	1452	0.0323
Shanghai	1414	0.0314
History	1408	0.0313
Everyone	1353	0.0301
Qiandao Lake	1312	0.0292
Scenery	1266	0.0282
Feelings	1236	0.0275
Visitors	1208	0.0269
Gangnam	1118	0.0249
friends	1101	0.0245
Explosive	1014	0.0226
Photography	999	0.0222
Park	988	0.022
Zhejiang	937	0.0208
Hour	922	0.0205
World	920	0.0205
Scenery	891	0.0198
Excursions	885	0.0197
Architecture	880	0.0196
Tickets	869	0.0193
Featured	868	0.0193
Ambassadors	858	0.0191
Hangzhou	849	0.0189
Address	849	0.0189
Restaurant	828	0.0184
Museum	793	0.0176
Taste	769	0.0171
Free	766	0.017
Wuzhen	753	0.0167
Ancient Town	748	0.0166
Coffee	734	0.0163
Traffic	727	0.0162
Center	708	0.0157
Link	690	0.0153
Projects	658	0.0146
SITE	641	0.0143
Route	629	0.014
Xixi	615	0.0137
Netflix	590	0.0131
Events	585	0.013
Beautiful	583	0.013
Theme	581	0.0129
Environment	562	0.0125
Styling	560	0.0125
Store	559	0.0124
Stories	555	0.0123
Suggestions	548	0.0122
Sakura	546	0.0121
Subway	539	0.012
Paradise	529	0.0118
Rooms	519	0.0115
Liangzhu	518	0.0115
Mobile	516	0.0115
Lakeside	511	0.0114
Art	509	0.0113
Longjing	508	0.0113
Suzhou	501	0.0111
Eat & Drink	495	0.011
Kids	482	0.0107
Scenery	482	0.0107
Design	482	0.0107
little ones	479	0.0107
Sightseeing	476	0.0106
Kind of	475	0.0106
Work	473	0.0105
Styles	464	0.0103
Nanjing	457	0.0102
Walking	456	0.0101
Plaza	452	0.0101
Weather	450	0.01
Public Transportation	447	0.0099
Photos	439	0.0098
Scenic Spots	439	0.0098
Broken Bridge	437	0.0097
Jiu Xi	436	0.0097
way	422	0.0094
Parent-child	413	0.0092
Tonglu	412	0.0092
Time	411	0.0091
Beijing	406	0.009
distance	404	0.009
Thousand Years	403	0.009
Itinerary	400	0.0089
Route	396	0.0088
Sites	395	0.0088
Tradition	392	0.0087
Sister	390	0.0087
Space	387	0.0086
Ancient City	378	0.0084
Canals	368	0.0082
Service	366	0.0081
Impression	365	0.0081
Hangzhou	365	0.0081
Lin'an	363	0.0081
National	363	0.0081
Accommodation	359	0.008
Zhejiang Province	359	0.008
Royal Street	350	0.0078
Ten Scenes	347	0.0077
Season	345	0.0077
Landscape	341	0.0076
Location	341	0.0076
Xianghu Lake	337	0.0075
International	335	0.0075
Kids	335	0.0075
Bread	333	0.0074
Stuff	323	0.0072
Walking	320	0.0071
Breakfast	318	0.0071
Store Name	317	0.0071
Price	315	0.007
Taste	313	0.007
View	311	0.0069
Airport	309	0.0069
Snacks	306	0.0068
People	302	0.0067
publicity	302	0.0067
Train	301	0.0067
Hotpot	301	0.0067
High Speed Rail	299	0.0066
School District	297	0.0066
Sisters	295	0.0066
Scenic Area	295	0.0066
Scenery	291	0.0065
Classic	290	0.0064
West Lake	290	0.0064
Forest	288	0.0064
Area	288	0.0064
National	287	0.0064
Breath	287	0.0064
Light	286	0.0064
Opportunity	285	0.0063
Chongqing	283	0.0063
Tianzhu	283	0.0063
Taste	283	0.0063
Author	280	0.0062
Glass	278	0.0062
Scene	276	0.0061
Huangshan	276	0.0061
Harbin	276	0.0061
Program	275	0.0061
Line up	274	0.0061
Planting	270	0.006
Botanical Garden	270	0.006
development	270	0.006
Cruise	269	0.006
Literary	269	0.006
Cake	269	0.006
Tea Garden	267	0.0059
Journey	266	0.0059
Humanities	265	0.0059
Mood	265	0.0059
Lotus	264	0.0059
Docks	264	0.0059
Maiden	263	0.0058
Mom	262	0.0058
Entrance	262	0.0058
Niche	261	0.0058
customs	261	0.0058
epidemic	261	0.0058
Ningbo	261	0.0058
personal	258	0.0057
Line	258	0.0057
long vacation	257	0.0057
Street	257	0.0057
Ambassadors	256	0.0057
Buses	255	0.0057
Community	250	0.0056
Afternoon Tea	250	0.0056
Temple	249	0.0055
Results	247	0.0055
Articles	246	0.0055
Children	245	0.0054
Name	243	0.0054
Cheese	242	0.0054
City	242	0.0054
Dessert	240	0.0053
Rent	239	0.0053
Green	238	0.0053
girl	238	0.0053
Visit	236	0.0052
Overall	235	0.0052
East Station	233	0.0052

## Sheet: Ningbo
Keywords	word frequency	weight
Ningbo subprovincial city in Zhejiang	28143	1
Tourism	11838	0.4206
Scenic spots	2083	0.074
China	1405	0.0499
Zhejiang	1364	0.0485
Travel	1315	0.0467
Gourmet	1211	0.043
Places	1185	0.0421
Xiangshan	1168	0.0415
CULTURE	1114	0.0396
Cities	1083	0.0385
Ningbo	1037	0.0368
Time	980	0.0348
Hotel	976	0.0347
Video	967	0.0344
Ximending	861	0.0306
Events	843	0.03
History	809	0.0287
Visitors	804	0.0286
Attractions	790	0.0281
Life	770	0.0274
Dongqianhu	762	0.0271
Hangzhou	747	0.0265
Museums	740	0.0263
Shanghai	735	0.0261
Ancient Towns	725	0.0258
Architecture	698	0.0248
Xikou	652	0.0232
Everyone	648	0.023
Experience	636	0.0226
Parks	634	0.0225
Photography	615	0.0219
Time	608	0.0216
Bed and Breakfast	604	0.0215
Scenery	564	0.02
Hour	556	0.0198
Feeling	555	0.0197
Siming Mountain	554	0.0197
Free	552	0.0196
Headline	523	0.0186
World	519	0.0184
Seafood	506	0.018
Waterfalls	505	0.0179
Center	482	0.0171
Tickets	481	0.0171
Friends	477	0.0169
Gangnam	477	0.0169
Featured	470	0.0167
Moon Lake	459	0.0163
Article	451	0.016
Addresses	441	0.0157
Huangshan	436	0.0155
Breaking News	434	0.0154
Epidemic	415	0.0147
Beautiful	414	0.0147
Link	403	0.0143
Cherry Blossom	395	0.014
play	394	0.014
beautiful scenery	387	0.0138
Caravanning	377	0.0134
Ninghai	364	0.0129
Gulou	363	0.0129
Webpage	355	0.0126
Tourist Circle	352	0.0125
Development	347	0.0123
Weather	347	0.0123
Shipu	347	0.0123
Taste	342	0.0122
Projects	339	0.012
Information	337	0.012
Traffic	335	0.0119
Plaza	326	0.0116
Paradise	320	0.0114
Zhejiang Province	319	0.0113
Restaurants	315	0.0112
National	312	0.0111
Hong Kong	311	0.0111
Country	310	0.011
Scenery	310	0.011
Journal	303	0.0108
Works	301	0.0107
Tourism Board	298	0.0106
International	287	0.0102
Environment	278	0.0099
Yinzhou	275	0.0098
Scenic Area	274	0.0097
SiMing	274	0.0097
Resort	268	0.0095
Work	267	0.0095
Countryside	266	0.0095
Suggestions	265	0.0094
Mobile	263	0.0093
Directions	263	0.0093
Docks	261	0.0093
Zhejiang East	258	0.0092
Old Street	255	0.0091
Traditional	252	0.009
Theme	248	0.0088
Maidong	246	0.0087
Zhoushan	245	0.0087
Yongcheng	243	0.0086
Export	240	0.0085
Design	238	0.0085
Airport	237	0.0084
Time	237	0.0084
culture and tourism	237	0.0084
ancient city	235	0.0084
Beilun	234	0.0083
Season	230	0.0082
Hangzhou Bay	229	0.0081
Ambassador	228	0.0081
Kind of	227	0.0081
Little buddy	225	0.008
Wenzhou	222	0.0079
Outing	220	0.0078
Photos	217	0.0077
visit the store	217	0.0077
Forest	217	0.0077
People	213	0.0076
Style	210	0.0075
Kids	209	0.0074
SERVICES	208	0.0074
Route	207	0.0074
Stories	207	0.0074
Landscape	207	0.0074
Reservoirs	206	0.0073
Beijing	206	0.0073
Citizen	204	0.0072
Art	204	0.0072
Base	201	0.0071
Scenery	200	0.0071
Price	200	0.0071
Streets	199	0.0071
Sightseeing	199	0.0071
Parent-child	198	0.007
Attractions	196	0.007
Itinerary	196	0.007
Subway	195	0.0069
Smile	195	0.0069
Eco	194	0.0069
East and West	194	0.0069
Regional	194	0.0069
Highway	193	0.0069
Ocean	192	0.0068
way	192	0.0068
Room	192	0.0068
Campsite	191	0.0068
Platform	187	0.0066
Line	183	0.0065
Sky	183	0.0065
Accommodation	183	0.0065
Wuling	182	0.0065
Public Transportation	182	0.0065
Nucleic acid	180	0.0064
Location	179	0.0064
Impressions	175	0.0062
former residence	174	0.0062
Flower Sea	174	0.0062
Jiangbei	173	0.0061
Part	173	0.0061
Sea	173	0.0061
Fishing Harbor	173	0.0061
Results	172	0.0061
Plan	171	0.0061
Site	170	0.006
Republic of China	170	0.006
Distance	170	0.006
Eat	169	0.006
Area	169	0.006
West Lake	166	0.0059
Bridge	163	0.0058
Ruins	163	0.0058
Macau	161	0.0057
High Speed Rail	160	0.0057
Xiangshan County	160	0.0057
Information	160	0.0057
Memorabilia	159	0.0056
Highlights	158	0.0056
Fresh	158	0.0056
Coffee	157	0.0056
Hilltop	157	0.0056
Snacks	156	0.0055
Night View	155	0.0055
Scent	153	0.0054
Nanjing	151	0.0054
Garden	151	0.0054
Zhenhai	150	0.0053
Name	150	0.0053
Guangzhou	150	0.0053
Detection	150	0.0053
Prevention and Control	150	0.0053
Fishing Village	149	0.0053
Bund	149	0.0053
Autumn Colors	149	0.0053
Animal	148	0.0053
Yinzhou District	147	0.0052
Basic	147	0.0052
Preferential	147	0.0052
Car	147	0.0052
Humanities	146	0.0052

## Sheet: Qingdao
Keywords	word frequency	weight
Qingdao	45105	1
Tours	18552	0.4113
Traveling	3148	0.0698
Cities	2553	0.0566
Laoshan	1975	0.0438
Qingdao	1939	0.043
Living	1829	0.0405
Hotel	1787	0.0396
Scenic Spot	1725	0.0382
Culture	1723	0.0382
Time	1703	0.0378
Places	1696	0.0376
Gourmet	1695	0.0376
VIDEO	1642	0.0364
Beer	1580	0.035
Visitors	1476	0.0327
Architecture	1441	0.0319
Photography	1433	0.0318
Attractions	1412	0.0313
Museums	1365	0.0303
China	1355	0.03
Time	1327	0.0294
Shandong	1277	0.0283
Seafood	1247	0.0276
Trestle Bridge	1247	0.0276
World	1152	0.0255
Everyone	1107	0.0245
Badaguan	1104	0.0245
Park	1091	0.0242
Experience	994	0.022
Activity	992	0.022
Feeling	987	0.0219
Bed and Breakfast	969	0.0215
The Sea	930	0.0206
friends	899	0.0199
Tourist Board	863	0.0191
History	853	0.0189
Features	835	0.0185
Scenery	771	0.0171
Tickets	764	0.0169
Sea Bathing	756	0.0168
Beautiful	733	0.0163
Scenic Area	711	0.0158
Kids	711	0.0158
Manicure	707	0.0157
Hour	693	0.0154
Play	663	0.0147
Seaside	656	0.0145
Ocean	648	0.0144
Development	642	0.0142
Thread	629	0.0139
Official	617	0.0137
Free	606	0.0134
Plaza	600	0.0133
Taste	583	0.0129
School	567	0.0126
Transportation	551	0.0122
International	547	0.0121
Huangshan	540	0.012
Address	539	0.0119
Jinan	533	0.0118
Itinerary	532	0.0118
Photos	529	0.0117
Little buddy	526	0.0117
Beihai	523	0.0116
Recommended	522	0.0116
Beautiful View	509	0.0113
Group	505	0.0112
Beijing	504	0.0112
Church	501	0.0111
Center	501	0.0111
Train Station	500	0.0111
Airport	497	0.011
University	480	0.0106
South of the city	480	0.0106
Price	455	0.0101
Style	454	0.0101
Weihai	452	0.01
Sea Breeze	450	0.01
Restaurant	448	0.0099
Excursions	446	0.0099
Weather	438	0.0097
Yacht	434	0.0096
Programs	431	0.0096
Seagulls	430	0.0095
Theme	428	0.0095
Artwork	427	0.0095
Link	427	0.0095
Wedding Photo	419	0.0093
Scenery	413	0.0092
Walking	403	0.0089
Route	402	0.0089
Charms	402	0.0089
Catholic Church	396	0.0088
Metro	394	0.0087
Old Town	393	0.0087
Time	391	0.0087
Movie	389	0.0086
Cell Phone	387	0.0086
Downtown	385	0.0085
Kind of	375	0.0083
Taitung	375	0.0083
Environment	373	0.0083
Story	369	0.0082
Accommodation	364	0.0081
Zhongshan Rd.	363	0.008
Distance	362	0.008
People	359	0.008
Page	355	0.0079
National	354	0.0078
Wheat	352	0.0078
Room	350	0.0078
German	348	0.0077
Coffee	347	0.0077
Sailing	345	0.0076
Sea View	345	0.0076
Wedding	343	0.0076
Culture & Travel	341	0.0076
Fish	340	0.0075
Chengdu	334	0.0074
sea	333	0.0074
Sentiment	332	0.0074
Paradise	330	0.0073
Art	329	0.0073
Literature	328	0.0073
Shanghai	328	0.0073
Seasons	327	0.0072
Beaches	326	0.0072
Polar	326	0.0072
Cherry Blossom	324	0.0072
Fashion	324	0.0072
Old Town	324	0.0072
Animal	322	0.0071
Yantai	321	0.0071
Country	316	0.007
Impressions	310	0.0069
Markets	309	0.0069
Public transportation	308	0.0068
Traditional	308	0.0068
East-West	307	0.0068
chopped wood	305	0.0068
design	304	0.0067
bus	299	0.0066
Citizen	298	0.0066
committee	296	0.0066
life	294	0.0065
parent-child	293	0.0065
sunshine	291	0.0065
Fresh	289	0.0064
Program	289	0.0064
Marina	288	0.0064
SERVICES	286	0.0063
Shandong Province	285	0.0063
Way	284	0.0063
Opportunities	284	0.0063
Walks	283	0.0063
Scenery	281	0.0062
Author	279	0.0062
Visiting	278	0.0062
Snacks	277	0.0061
Work	276	0.0061
Pictures	275	0.0061
Reef	274	0.0061
Zhongshan Park	272	0.006
Sightseeing	272	0.006
Lady	267	0.0059
Signal	266	0.0059
Mood	266	0.0059
Coastline	263	0.0058
Landmarks	263	0.0058
Korea	262	0.0058
Laoshan District	262	0.0058
Travelogue	262	0.0058
LOCATIONS	260	0.0058
Sisters	259	0.0057
Sunset	255	0.0057
High Season	254	0.0056
Fantasy	254	0.0056
Sky	254	0.0056
Landscape	253	0.0056
Eat Seafood	250	0.0055
Charming	250	0.0055
Area	249	0.0055
Yishan	249	0.0055
Huangdao	248	0.0055
Taiping	248	0.0055
Island City	248	0.0055
Street	246	0.0055
Beer Festival	244	0.0054
Hill Road	242	0.0054
Basic	240	0.0053
Guided tours	238	0.0053
Comments	237	0.0053
Couples	236	0.0052
Sun	236	0.0052
Fate	229	0.0051
Tourist Attractions	228	0.0051
Personal	227	0.005
Fishing Village	222	0.0049
Direction	221	0.0049

## Sheet: Shanghai
Keywords	word frequency	weight
Shanghai	39268	1
Tours	18519	0.4716
Hotels	2223	0.0566
Travel	2176	0.0554
The Bund	2129	0.0542
Time	2104	0.0536
Parks	1867	0.0475
China	1838	0.0468
CULTURE	1750	0.0446
Cities	1742	0.0444
Architecture	1714	0.0436
Gastronomy	1649	0.042
Projects	1649	0.042
Time	1621	0.0413
Visitors	1589	0.0405
Attractions	1439	0.0366
Places	1425	0.0363
Museums	1382	0.0352
Friends	1290	0.0329
Experiences	1263	0.0322
Life	1253	0.0319
Videos	1252	0.0319
Events	1216	0.031
People	1079	0.0275
Center	1072	0.0273
Metro	1067	0.0272
History	1058	0.0269
Shanghai	1040	0.0265
World	1028	0.0262
Tickets	1013	0.0258
Beijing	1010	0.0257
Art	987	0.0251
Queuing	977	0.0249
Bed and Breakfast	965	0.0246
Feelings	931	0.0237
Scenic Spots	926	0.0236
Shing Wong Temple	909	0.0231
Line	846	0.0215
Excursions	797	0.0203
Theme	771	0.0196
Hours	762	0.0194
Kids	753	0.0192
Paradise	752	0.0192
International	745	0.019
Ambassadors	735	0.0187
Transportation	720	0.0183
Line	718	0.0183
Address	691	0.0176
Ancient Town	690	0.0176
Resort Area	679	0.0173
Characteristic	651	0.0166
Development	611	0.0156
Free	604	0.0154
Design	600	0.0153
RESTAURANTS	600	0.0153
Works	582	0.0148
LINKS	576	0.0147
Yuyuan	576	0.0147
Recommendation	570	0.0145
Park	561	0.0143
Photography	545	0.0139
Epidemic	539	0.0137
Mobile	529	0.0135
Web	521	0.0133
Photos	495	0.0126
Hotel	493	0.0126
Shanghai Museum	485	0.0124
Plaza	470	0.012
Nanjing Road	467	0.0119
On-site	460	0.0117
Admission	459	0.0117
Stories	456	0.0116
Garbage	449	0.0114
Nanjing	447	0.0114
Pudong	442	0.0113
Style	440	0.0112
Woman	440	0.0112
Work	439	0.0112
Taste	438	0.0112
Kind of	436	0.0111
Classic	433	0.011
Explosive	432	0.011
Hangzhou	431	0.011
Suzhou	431	0.011
Global	419	0.0107
Citizen	415	0.0106
Africa	415	0.0106
Huangpu River	411	0.0105
Spaces	409	0.0104
Kids	403	0.0103
Price	403	0.0103
Area	401	0.0102
Excursions	398	0.0101
Country	397	0.0101
Old Street	394	0.01
Plan	393	0.01
Gangnam	385	0.0098
SERVICES	381	0.0097
Visiting	376	0.0096
Scenery	375	0.0095
Airports	372	0.0095
Itinerary	372	0.0095
Partners	370	0.0094
Route	363	0.0092
Night View	358	0.0091
Tourist Festivals	358	0.0091
Fashion	354	0.009
Sons	354	0.009
Movie	353	0.009
Riverside	351	0.0089
Songjiang	349	0.0089
Hot	345	0.0088
Expo	341	0.0087
Qinghai	338	0.0086
Traditional	333	0.0085
National	332	0.0085
Century	330	0.0084
Brands	326	0.0083
Coffee	325	0.0083
Stuff	325	0.0083
Bars	320	0.0081
Sightseeing	320	0.0081
Time	313	0.008
JAPANESE	313	0.008
Castle	312	0.0079
Docks	312	0.0079
Shop-hopping	311	0.0079
Industry	309	0.0079
Countryside	309	0.0079
LOCATIONS	308	0.0078
Era	307	0.0078
Sections	307	0.0078
University	304	0.0077
Style	304	0.0077
Parent-child	304	0.0077
Garden	303	0.0077
room	300	0.0076
alley	300	0.0076
opportunity	297	0.0076
Wonderful	297	0.0076
product	297	0.0076
Problems	295	0.0075
Accommodation	293	0.0075
Shopping	291	0.0074
Mode	290	0.0074
Situation	289	0.0074
Toys	289	0.0074
Dad	289	0.0074
Travelogue	288	0.0073
Author	287	0.0073
Walking	284	0.0072
Results	282	0.0072
Literature	281	0.0072
Snacks	279	0.0071
Avenue	279	0.0071
Botanical Garden	275	0.007
Beautiful	275	0.007
Scoreline	275	0.007
Environment	272	0.0069
Tailings	272	0.0069
Shandong	269	0.0069
Staff	269	0.0069
Landmarks	268	0.0068
Industry	268	0.0068
Sakura	262	0.0067
Company	261	0.0066
Highway	261	0.0066
Countryside	260	0.0066
Hotel	260	0.0066
Basic	259	0.0066
Horizon	258	0.0066
Subsidized	257	0.0065
Official	256	0.0065
Music	255	0.0065
People	255	0.0065
Memorial	255	0.0065
Girls	254	0.0065
Distance	252	0.0064
Literary Travel	251	0.0064
weather	250	0.0064
MTR Stations	249	0.0063
Hong Kong	248	0.0063
Records	248	0.0063
Korea	248	0.0063
Walking	245	0.0062
Charm	245	0.0062
Ocean	245	0.0062
Map	245	0.0062
Bookstore	243	0.0062
Personal	242	0.0062
Sites	242	0.0062
Love Road	241	0.0061
luggage	240	0.0061
road	238	0.0061
mom	237	0.006
News	237	0.006
Nanjing East Road	236	0.006
Building	235	0.006
Commodity	233	0.0059
West Road	232	0.0059

## Sheet: Shenzhen
Keywords	word frequency	weight
Shenzhen	27392	1
Travel	13124	0.4791
Traveling	3710	0.1354
Parks	3162	0.1154
Gastronomy	2702	0.0986
Lifestyle	2343	0.0855
HOTELS	2242	0.0818
Shenzhen	1701	0.0621
Cities	1570	0.0573
Places	1500	0.0548
World	1446	0.0528
Time	1441	0.0526
ADDRESS	1426	0.0521
Photography	1309	0.0478
Guangzhou	1307	0.0477
Qinghai	1240	0.0453
Culture	1198	0.0437
Mobile	1178	0.043
China	1155	0.0422
Attractions	1153	0.0421
Scenic spots	1112	0.0406
Tickets	1058	0.0386
Experience	1022	0.0373
Free of charge	989	0.0361
Planting	949	0.0346
VIDEO	940	0.0343
Play	921	0.0336
Metro	915	0.0334
Guangdong	864	0.0315
Visitors	856	0.0312
Architecture	843	0.0308
Plan	823	0.03
Time	814	0.0297
Friends	790	0.0288
Featured	758	0.0277
Shenzhen Bay	757	0.0276
Feelings	738	0.0269
Center	734	0.0268
People	733	0.0268
History	722	0.0264
Qinghai Lake	670	0.0245
Loop	656	0.0239
Art	655	0.0239
Topics	654	0.0239
Hour	651	0.0238
Route	642	0.0234
B&B	641	0.0234
Hong Kong	635	0.0232
Shopping	626	0.0229
Transportation	615	0.0225
VIEWS	607	0.0222
Restaurants	605	0.0221
Exit	581	0.0212
Plaza	558	0.0204
Project	547	0.02
Beautiful	545	0.0199
Events	543	0.0198
Scenery	522	0.0191
Nanshan District	518	0.0189
Line	516	0.0188
Nansha	511	0.0187
Link	508	0.0185
Netizen	506	0.0185
Design	491	0.0179
Trend	487	0.0178
Magic	486	0.0177
cafeteria	475	0.0173
Contribute	474	0.0173
Environment	471	0.0172
International	439	0.016
Beaches	436	0.0159
Dunhuang	434	0.0158
Web	433	0.0158
Wedding Photos	429	0.0157
Museums	426	0.0156
Ecology	421	0.0154
Citizen	415	0.0152
Hakka	415	0.0152
Netflix	415	0.0152
Taste	412	0.015
Bar	406	0.0148
Seafood	400	0.0146
Tourist Differences	400	0.0146
OCT	394	0.0144
Route	389	0.0142
Style	387	0.0141
Weather	384	0.014
Public Transportation	384	0.014
Futian District	379	0.0138
Walking	371	0.0135
Avenue	371	0.0135
Pictures	367	0.0134
Rooms	365	0.0133
VIEWS	363	0.0133
Old Town	361	0.0132
New Wave	360	0.0131
Street	358	0.0131
Lotus Hill	358	0.0131
Service	356	0.013
Sea	354	0.0129
Style	347	0.0127
Flower	341	0.0124
Suggestions	339	0.0124
Chaka Salt Lake	337	0.0123
Wedding	329	0.012
Airport	328	0.012
Space	325	0.0119
Stacks	324	0.0118
Itinerary	317	0.0116
Forest	317	0.0116
little buddy	314	0.0115
Stuff	313	0.0114
development	310	0.0113
Carpooling	308	0.0112
Country	306	0.0112
Sightseeing	305	0.0111
creativity	297	0.0108
Scenery	296	0.0108
South Australia	294	0.0107
Peak	291	0.0106
Paradise	291	0.0106
Happy Valley	289	0.0106
Huizhou	286	0.0104
Talent	282	0.0103
Kids	280	0.0102
Kind of	275	0.01
Beijing	275	0.01
Seascape	274	0.01
Music	273	0.01
Bao'an District	273	0.01
National	272	0.0099
Seaside	271	0.0099
Base	270	0.0099
Classic	270	0.0099
Time	269	0.0098
Xining	269	0.0098
Sunset	267	0.0097
Futian	265	0.0097
Landscape	263	0.0096
Coastline	259	0.0095
Scenery	259	0.0095
Tradition	259	0.0095
Facilities	258	0.0094
Brightness	258	0.0094
Shanghai	258	0.0094
Nanshan	257	0.0094
People	257	0.0094
Distance	257	0.0094
Wutong Mountain	254	0.0093
Binhai	252	0.0092
Yantian	252	0.0092
Ocean	251	0.0092
Eat & Drink	250	0.0091
Shekou	250	0.0091
Parent-child	248	0.0091
Photos	246	0.009
Stories	245	0.0089
Epidemic	242	0.0088
Kids	239	0.0087
Longgang District	237	0.0087
Price	236	0.0086
Area	234	0.0085
Work	233	0.0085
Way	232	0.0085
Glass	232	0.0085
Excursions	232	0.0085
Park	230	0.0084
Breakfast	230	0.0084
Lights	228	0.0083
Pengcheng	226	0.0083
Location	222	0.0081
Sokcheng	221	0.0081
Mood	221	0.0081
Yoyo	220	0.008
oil painting	217	0.0079
Recreation	217	0.0079
Northwest	217	0.0079
High Speed Rail	217	0.0079
Walking	215	0.0078
Grassland	215	0.0078
Large	214	0.0078
Plants	213	0.0078
Night View	213	0.0078
Peninsula	212	0.0077
Full view	211	0.0077
on-site	211	0.0077
all in one	211	0.0077
Highlights	210	0.0077
Waterfall	208	0.0076
Quanzhou	207	0.0076
Impression	205	0.0075
Macau	205	0.0075
Entrance	205	0.0075
New District	205	0.0075
Guangzhou	205	0.0075
Holland	204	0.0074
Tourist Attractions	203	0.0074
Filming locations	203	0.0074
Partial	201	0.0073
Accommodation	201	0.0073
Enthusiasts	200	0.0073

## Sheet: Tianjin
Keywords	word frequency	weight
Tianjin	32037	1
Tourism	14364	0.4484
China	2145	0.067
Gastronomy	2119	0.0661
Travel	1890	0.059
Beijing	1862	0.0581
CULTURE	1859	0.058
HOTELS	1791	0.0559
Architecture	1746	0.0545
Cities	1572	0.0491
Time	1541	0.0481
Parks	1517	0.0474
Scenic spots	1500	0.0468
Museums	1492	0.0466
Places	1422	0.0444
Haihe River	1320	0.0412
Tianjin	1275	0.0398
History	1266	0.0395
Attractions	1218	0.038
Life	1104	0.0345
Visitors	1100	0.0343
Events	1038	0.0324
Time	994	0.031
Video	953	0.0297
World	947	0.0296
everyone	942	0.0294
Feelings	904	0.0282
friends	864	0.027
Experience	830	0.0259
Hebei	803	0.0251
Characteristics	795	0.0248
Hour	795	0.0248
House	777	0.0243
Center	728	0.0227
Piazza	702	0.0219
Italian	673	0.021
Restaurant	625	0.0195
Tickets	618	0.0193
Photography	614	0.0192
Bed and Breakfast	596	0.0186
Development	588	0.0184
Tradition	579	0.0181
Taste	579	0.0181
Itinerary	572	0.0179
Tianjin	565	0.0176
Country	551	0.0172
Kids	549	0.0171
Kind of	531	0.0166
Route	523	0.0163
Excursions	519	0.0162
Theme	515	0.0161
Beautiful	511	0.016
Quanzhou	504	0.0157
Free of charge	503	0.0157
Art	495	0.0155
Airport	493	0.0154
Address	493	0.0154
Link	489	0.0153
Jiju	487	0.0152
Style	482	0.015
Scenery	465	0.0145
Pagina	450	0.014
International	444	0.0139
Coastal	442	0.0138
Transportation	435	0.0136
Design	434	0.0135
Works	426	0.0133
Culture & Tourism	423	0.0132
Projects	421	0.0131
Beautiful Scenery	418	0.013
Shanghai	414	0.0129
Ocean	411	0.0128
Jinmen	391	0.0122
Marina	390	0.0122
Photographs	389	0.0121
Churches	387	0.0121
Excursions	387	0.0121
Concession	379	0.0118
Former Residence	378	0.0118
Weather	372	0.0116
News	370	0.0115
Memories	369	0.0115
Nationwide	364	0.0114
Customs	360	0.0112
stuff	359	0.0112
Room	355	0.0111
Streets of Style	355	0.0111
People	353	0.011
Stories	352	0.011
seafood	352	0.011
Old Town	348	0.0109
Floral Art	348	0.0109
Little Friends	346	0.0108
Price	346	0.0108
Pancake Fruit	343	0.0107
Thread	342	0.0107
Grassland	341	0.0106
Snacks	340	0.0106
Ambience	340	0.0106
Service	335	0.0105
Subway	335	0.0105
Visiting	335	0.0105
Suggestions	331	0.0103
Accommodation	331	0.0103
Travelogue	328	0.0102
Xingtai	328	0.0102
Mobile	326	0.0102
Time	325	0.0101
breath	324	0.0101
Nightscape	318	0.0099
Cruise	315	0.0098
Beijing-Tianjin-Hebei	308	0.0096
Epidemic	307	0.0096
distance	306	0.0096
Breakfast	305	0.0095
Memorial	302	0.0094
Aircraft Carrier	300	0.0094
Chongqing	300	0.0094
Construction	293	0.0091
Movie	292	0.0091
Scenery	288	0.009
Yellow Mountain	288	0.009
Foreign Buildings	285	0.0089
The Great Wall	284	0.0089
Baozi	284	0.0089
way	283	0.0088
Republic of China	282	0.0088
Animal	281	0.0088
Period	276	0.0086
Forest	276	0.0086
Cruise	275	0.0086
Binhai New Area	274	0.0086
Scenic Area	273	0.0085
Downtown	273	0.0085
Area	273	0.0085
Work	272	0.0085
Charm	269	0.0084
Train	268	0.0084
Tohoku	268	0.0084
Tourism Bureau	266	0.0083
Netflix	265	0.0083
Jixian	264	0.0082
Planning	263	0.0082
Landscape	261	0.0081
Plan	260	0.0081
Train Station	259	0.0081
Library	259	0.0081
LOCATIONS	256	0.008
Impressions	255	0.008
Drum Tower	253	0.0079
Market	253	0.0079
Jinan	253	0.0079
Area	251	0.0078
Walking	251	0.0078
Twist	251	0.0078
Yingkou	245	0.0076
Times	243	0.0076
Part	242	0.0076
Boutique	239	0.0075
Panshan	237	0.0074
Japan	235	0.0073
Hong Kong	234	0.0073
Goumei	234	0.0073
New Year's Paintings	233	0.0073
Public Transportation	233	0.0073
On-site	232	0.0072
Water Park	232	0.0072
Basic	232	0.0072
Ecology	231	0.0072
Queuing	229	0.0071
Area	229	0.0071
High Speed Rail	227	0.0071
Production	226	0.0071
Personal	226	0.0071
Teahouse	225	0.007
Hebei Province	224	0.007
Streets	222	0.0069
Facilities	221	0.0069
Heping District	220	0.0069
Representatives	218	0.0068
Store	216	0.0067
Landmarks	215	0.0067
Café	215	0.0067
Ruins	214	0.0067
Spaces	214	0.0067
Parent-child	210	0.0066
Ancient Towns	209	0.0065
Macau	209	0.0065
Names	208	0.0065
Actors	208	0.0065
Question	206	0.0064
Citizens	205	0.0064
Industry	204	0.0064
Lighting	204	0.0064
Committee	203	0.0063
Red	203	0.0063
Records	201	0.0063
Results	199	0.0062
Minyuan	196	0.0061
Contents	195	0.0061
Map	195	0.0061

[truncated: 2 more sheets: Xiamen, Zhuhai]
