# Supplementary material for: Perceived differences in coastal tourism image under tourist experience-IPA analysis based on UGC data of 12 coastal cities
Source: PLoS One. 2024 Aug 22;19(8):e0299431. doi: 10.1371/journal.pone.0299431 (PMC11341062; doi:10.1371/journal.pone.0299431)
Supplement: S6 Dataset — (XLSX) [file pone.0299431.s010.xlsx]

## Sheet: 城市散点图
1	Primary Category	Tourism resource							Tourism Services					Tourism environment					Tourism Society
	Sub-category number	A1	A2	A3	A4	A5	A6	A7	B1	B2	B3	B4	B5	C1	C2	C3	C4	C5	D1	D2	D3	Mean
Dalian	Importance (%)	0.0699901	0.23102	0.0214945	0.029992	0.036998	0.046005	0.00599701	0.0900041	0.043007	0.0284935	0.0304985	0.0529891	0.0889831	0.00700001	0.022006	0.0555106	0.026997	0.0510151	0.0334835	0.0285155	0.05
	Performativity (points)	3.505	3.0931	3.744	3.416	3.4459	2.586	3.15	3.505	3.593	3.0351	3.2787	3.2642	2.89	3.357	2.773	2.207	3.537	3.2451	3.4776	2.105	3.16039
2	Primary Category	Tourism resource							Tourism Services					Tourism environment					Tourism Society
	Sub-category number	A1	A2	A3	A4	A5	A6	A7	B1	B2	B3	B4	B5	C1	C2	C3	C4	C5	D1	D2	D3	Mean
Fuzhou	Importance (%)	0.0569961	0.202436	0.019001	0.040008	0.0735076	0.0569981	0.00600001	0.120008	0.0235005	0.039979	0.031998	0.0515006	0.0590271	0.00700301	0.0114985	0.044005	0.042023	0.038996	0.035012	0.0405025	0.05
	Performativity (points)	3.421	3.207	2.921	3.738	3.238	3.193	3.16	3.396	4.723	3.075	3.188	3.3	3.449	3.429	3.304	2.625	3.321	3.179	2.886	2.88	3.28165
3	Primary Category	Tourism resource							Tourism Services					Tourism environment					Tourism Society
	Sub-category number	A1	A2	A3	A4	A5	A6	A7	B1	B2	B3	B4	B5	C1	C2	C3	C4	C5	D1	D2	D3	Mean
Guangzhou	Importance (%)	0.0388928	0.122765	0.0265446	0.0417036	0.086103	0.0383237	0.0123951	0.167152	0.0642522	0.0532859	0.0222459	0.027032	0.0570262	0.00857321	0.0421456	0.0472102	0.0138588	0.0343156	0.0488949	0.0472799	0.05
	Performativity (points)	3.358	3.196	3.609	3.419	4.687	3.2	3.588	3.373	3.276	3.1712	3.391	3.125	2.9406	2.5	3.307	2.5408	3.388	3.464	2.83	3.092	3.27278
4	Primary Category	Tourism resource							Tourism Services					Tourism environment					Tourism Society
	Sub-category number	A1	A2	A3	A4	A5	A6	A7	B1	B2	B3	B4	B5	C1	C2	C3	C4	C5	D1	D2	D3	Mean
Haikou	Importance (%)	0.0394085	0.0701981	0.0249611	0.0305399	0.151476	0.0325925	0.00986855	0.10612	0.0656061	0.0705141	0.0354216	0.0301188	0.0530136	0.0138423	0.0373165	0.0488427	0.0257634	0.0468822	0.0429216	0.064593	0.05
	Performativity (points)	3.425	3.24	3.8	3.064	3.371	3.318	3.321	3.4	3.962	2.818	3.236	3.312	2.486	3.462	3.769	2.868	3.84	3.632	3.425	3.038	3.33935
5	Primary Category	Tourism resource							Tourism Services					Tourism environment					Tourism Society
	Sub-category number	A1	A2	A3	A4	A5	A6	A7	B1	B2	B3	B4	B5	C1	C2	C3	C4	C5	D1	D2	D3	Mean
Hangzhou	Importance (%)	0.0452311	0.101996	0.0226053	0.049561	0.0535033	0.0551291	0.0121598	0.189741	0.068925	0.0339692	0.0516291	0.0315475	0.0684147	0.0090918	0.0357311	0.0346053	0	0.0576188	0.0460033	0.0226496	0.0495056
	Performativity (points)	3.1809	3.7062	3.192	3.243	3.145	2.237	2.76	3.592	3.268	2.704	3.505	2.923	3.155	2.38	3.071	3.556	3.444	3	3.337	2.575	3.09871
6	Primary Category	Tourism resource							Tourism Services					Tourism environment					Tourism Society
	Sub-category number	A1	A2	A3	A4	A5	A6	A7	B1	B2	B3	B4	B5	C1	C2	C3	C4	C5	D1	D2	D3	Mean
Ningbo	Importance (%)	0.064123	0.113815	0.0287506	0.0628449	0.0742209	0.0747031	0.0143026	0.114992	0.0309656	0.0392128	0.0471968	0.0142184	0.0799394	0.00828093	0.0375474	0.0681992	0.0181599	0.0338585	0.0294349	0.0452345	0.05
	Performativity (points)	2.8	3.258	2.762	3.571	3.225	3.4013	3.718	3.787	2.349	2.75	3.469	3.517	3.092	3.333	3.847	2.277	3.708	3.536	2.533	3.413	3.21732
7	Primary Category	Tourism resource							Tourism Services					Tourism environment					Tourism Society
	Sub-category number	A1	A2	A3	A4	A5	A6	A7	B1	B2	B3	B4	B5	C1	C2	C3	C4	C5	D1	D2	D3	Mean
Qingdao	Importance (%)	0.0558464	0.253054	0.0095986	0.0104712	0.104712	0.04363	0.0200698	0.162304	0.0602094	0.0715532	0.0104712	0.0322862	0.021815	0.0017452	0.030541	0.0095986	0.0226876	0.0602094	0.0602094	0.0078534	0.0524433
	Performativity (points)	3.484	3.83	3.181	3.63	3.766	3.78	3.13	2.688	3.638	2.841	3.08	3.297	3.76	3.5	3.472	3.63	3.5	3.637	3.15	3.78	3.4387
8	Primary Category	Tourism resource							Tourism Services					Tourism environment					Tourism Society
	Sub-category number	A1	A2	A3	A4	A5	A6	A7	B1	B2	B3	B4	B5	C1	C2	C3	C4	C5	D1	D2	D3	Mean
Xiamen	Importance (%)	0.00808898	0.299292	0.0182002	0.00606673	0.0364004	0.0131446	0.0091001	0.257836	0.0889788	0.0525784	0.0202224	0.0273003	0.0374115	0.00202224	0.0535895	0.00808898	0.0141557	0.0273003	0.0131446	0.00707786	0.05
	Performativity (points)	2.379	3.645	3.388	3.5	3.473	3.615	3.4	3.58	3.318	3.23	3.6	3.815	3.5405	3	3.208	2.625	3.642	3.75	3.307	4.28	3.41478
9	Primary Category	Tourism resource							Tourism Services					Tourism environment					Tourism Society
	Sub-category number	A1	A2	A3	A4	A5	A6	A7	B1	B2	B3	B4	B5	C1	C2	C3	C4	C5	D1	D2	D3	Mean
Shanghai	Importance (%)	0.0203001	0.228597	0.0123566	0.00794351	0.247132	0.0723742	0.0176523	0.150044	0.0926743	0.0414828	0.015887	0.0211827	0.0132392	0.00353045	0.0132392	0.00617829	0.00441306	0.0203001	0.00617829	0.00529568	0.05
	Performativity (points)	3.031	3.63	3.431	3.4	3.758	3.318	3.588	3.882	3.233	2.96	3.616	3.743	3.417	2.85	3.3	3	3.2	3.478	3.2	3.5	3.37675
10	Primary Category	Tourism resource							Tourism Services					Tourism environment					Tourism Society
	Sub-category number	A1	A2	A3	A4	A5	A6	A7	B1	B2	B3	B4	B5	C1	C2	C3	C4	C5	D1	D2	D3	Mean
Shenzhen	Importance (%)	0.0246085	0.281133	0.0059657	0.0126771	0.0835198	0.0372856	0.01566	0.131991	0.0872483	0.161074	0.0208799	0.0193885	0.0365399	0.00447427	0.0268456	0.00298285	0.00745712	0.0231171	0.00969426	0.00745712	0.05
	Performativity (points)	3.57	3.881	3.5	3.176	3.642	3.78	3.619	3.893	3.487	3.125	3.357	3.5	3.367	3.3	3.111	3.61	3.1	3.355	2.846	3.2	3.42095
11	Primary Category	Tourism resource							Tourism Services					Tourism environment					Tourism Society
	Sub-category number	A1	A2	A3	A4	A5	A6	A7	B1	B2	B3	B4	B5	C1	C2	C3	C4	C5	D1	D2	D3	Mean
Tianjin	Importance (%)	0.0143722	0.213313	0.0204236	0.0151286	0.0975794	0.110439	0.0242057	0.16112	0.0438729	0.0900151	0.0226929	0.0393343	0.0347958	0.00151286	0.0128593	0.0181543	0.00453858	0.0537065	0.0128593	0.00907716	0.05
	Performativity (points)	3.6	3.602	3.444	3.5	3.558	3.384	2.9	3.723	3.448	3.092	3.53	3.416	3.63	3.328	3.294	2.76	3.316	3.328	3.7	3.5	3.40265
12	Primary Category	Tourism resource							Tourism Services					Tourism environment					Tourism Society
	Sub-category number	A1	A2	A3	A4	A5	A6	A7	B1	B2	B3	B4	B5	C1	C2	C3	C4	C5	D1	D2	D3	Mean
Zhuhai	Importance (%)	0.0230769	0.223932	0.0111111	0.0162393	0.0760684	0.065812	0.0179487	0.128205	0.138462	0.0589744	0.0213675	0.0692308	0.0333333	0.0017094	0.0205128	0.00854701	0.0111111	0.0504274	0.0136752	0.0102564	0.05
	Performativity (points)	4.481	3.622	3.308	3.6316	3.393	3.221	3.381	3.37	3.568	2.8406	3.32	3.3951	3.462	3	3.416	2.8	3.38	3.457	3.5	2.833	3.36897
